# Supplementary material for: Targeting activated PI3K/mTOR signaling overcomes acquired resistance to CDK4/6-based therapies in preclinical models of hormone receptor-positive breast cancer
Source: Breast Cancer Res. 2020 Aug 14;22:89. doi: 10.1186/s13058-020-01320-8 (PMC7427086; doi:10.1186/s13058-020-01320-8)
Supplement: Supplementary file 5 — Additional file 5: Table S2. Pharmacodynamic changes in protein levels in acquired resistant cells versus parental cells. RPPA data (norm_Log2 values) restricted to the proteins with a > 0.25 or < − 0.25 difference in log 2 expression in EFM19-PR resistant cells compared to EFM19 parental cells. [file 13058_2020_1320_MOESM5_ESM.xlsx]

## Sheet: Sheet1
Table S2: Pharmacodynamic changes in protein levels in acquired resistant cells versus parental cells
Cell_Line_Name	EFM-19	EFM-19 PR	Diff1
PR	3.96	0.09	-3.87
Fibronectin	-0.06	-1.91	-1.85
IRS1	0.95	-0.39	-1.34
MyosinIIapS1943	0.89	-0.06	-0.95
ER	2.94	2.1	-0.84
PREX1	3.82	3.04	-0.78
RbpS807S811	1.6	0.87	-0.73
Rb	0.55	-0.14	-0.69
ACCpS79	2.08	1.42	-0.66
IGFBP2	1.93	1.31	-0.62
PTEN	-0.19	-0.75	-0.56
INPP4b	1.41	0.86	-0.55
eEF2	-0.08	-0.54	-0.46
ATM	-0.07	-0.52	-0.45
Cox2	0.17	-0.27	-0.44
FASN	0.46	0.04	-0.42
GyspS641	0.31	-0.11	-0.42
GAPDH	0.6	0.19	-0.41
Gab2	-0.2	-0.59	-0.39
G6PD	0.44	0.08	-0.36
Bid	0.16	-0.2	-0.36
cKit	0.16	-0.19	-0.35
S6pS240S244	1.65	1.3	-0.35
Rictor	1.44	1.12	-0.32
JNK2	0.11	-0.2	-0.31
FAK	0.82	0.53	-0.29
eEF2K	1.59	1.31	-0.28
Rab25	2.25	1.98	-0.27
Pdcd4	0.91	1.19	0.28
ADAR1	0.14	0.44	0.3
CyclophilinF	0.58	0.91	0.33
cJunpS73	-0.19	0.15	0.34
FAKpY397	0.73	1.15	0.42
NDRG1pT346	0.42	0.88	0.46
p70S6KpT389	-0.29	0.2	0.49
PRAS40pT246	0.2	0.7	0.5
GATA3	2.41	2.91	0.5
CyclinB1	-0.6	-0.1	0.5
FoxM1	0.37	0.97	0.6
HistoneH3	0.13	0.76	0.63
Bax	-0.32	0.34	0.66
Bim	0.45	1.25	0.8
AR	6.83	7.72	0.89
AktpT308	-0.18	0.71	0.89
AktpS473	-0.24	1.5	1.74
Caveolin1	-3.69	-0.59	3.1
Table S2: RPPA data (norm_Log2 values) restricted to the proteins with a >0.25 or <-0.25 difference in log 2 expression in EFM19-PR resistant cells compared to EFM19 parental cells.
