# Supplementary material for: Targeting activated PI3K/mTOR signaling overcomes acquired resistance to CDK4/6-based therapies in preclinical models of hormone receptor-positive breast cancer
Source: Breast Cancer Res. 2020 Aug 14;22:89. doi: 10.1186/s13058-020-01320-8 (PMC7427086; doi:10.1186/s13058-020-01320-8)
Supplement: Supplementary file 6 — Additional file 6: Table S3. Pharmacodynamic changes in protein levels in xenografts responding to 50-100 mg/kg palbociclib prior to progression on treatment (resistant). Individual xenograft samples either from MCF7 vehicle treated mice, palbociclib responsive mice and from mice that had progressed on palbociclib were analyzed by RPPA and the average norm_log 2 for each analyzed protein is depicted (n = 4 per group). [file 13058_2020_1320_MOESM6_ESM.xlsx]

## Sheet: Sheet1
Table S3: Pharmacodynamic changes in protein levels in xenografts responding to 50-100mg/kg palbociclib prior to progression on treatment (resistant)
Probe	MCF7 Vehicle control	MCF7 responding to Palbo	MCF7 progressing on (resistant) Palbo
MTOR	-0.0334818	-0.0353823	1.6158
P70S6K_pT389	0.253118	0.0590948	1.4233
P70S6K1	1.80439	2.08738	2.56418
S6_pS235S236	0.852736	0.345067	1.57032
PREX1	0.566404	-0.0637209	1.26703
CDK1	0.345994	-1.24745	0.98697
GSK3ALPHABETA_pS21S9	0.161474	0.403168	0.796248
S6_pS240S244	0.763029	0.472425	1.36113
RB_pS807S811	0.373864	-0.853387	0.948507
FASN	0.46632	-0.142681	1.03236
IGFBP2	-0.113678	0.66287	0.387479
CYCLINB1	1.00694	-0.413781	1.4469
DUSP4	0.306264	-0.269045	0.72019
MAPK_pT202Y204	-0.361286	-0.153242	0.0491972
SLC1A5	0.460394	0.831873	0.863762
COLLAGENVI	1.66098	2.477	2.0342
ECADHERIN	0.856974	0.788403	1.22587
PKCBETAII_pS660	0.108742	0.0817235	0.450403
P38MAPK	-0.45074	-0.182055	-0.112025
PDK1_pS241	-0.099553	-0.269438	0.228552
COXIV	0.209069	0.820328	0.535162
NDRG1_pT346	0.372659	1.8908	0.698105
ACC1	-0.387166	-0.606243	-0.0802899
COG3	0.336238	0.36165	0.63744
P4442MAPK	0.081681	0.14772	0.379327
PRAS40_pT246	0.791362	1.45698	1.08882
MTOR_pS2448	-0.427936	-0.525657	-0.14366
HSP27_pS82	-0.174931	-0.733603	0.100668
RICTOR_pT1135	-0.483966	0.494293	-0.209956
MDM2_pS166	0.200185	-0.260112	0.437561
RSK	0.316202	0.44621	0.549735
CHK1_pS296	0.588814	0.81035	0.818702
STAT3_pY705	-0.136567	0.330383	0.0906415
TUBERIN	0.0628396	-0.211305	0.289745
1433ZETA	-0.0662622	-0.0433875	0.159982
NOTCH3	-0.483356	-0.117569	-0.259634
PAXILLIN	0.331678	0.696717	0.548625
P21	-0.781492	-0.265775	-0.568465
CLAUDIN7	0.711812	1.19105	0.922245
PKAA	-0.224747	-0.188825	-0.0154792
SRC_pY527	-0.266354	-0.048914	-0.0582115
FOXM1	-0.07519	-0.705457	0.129882
EGFR(A)	-0.349128	-0.07475	-0.147646
EIF4G	0.118915	-0.202147	0.317325
ER	1.12014	0.216344	1.3164
CYCLIND1	-0.56953	-0.199305	-0.377925
PLK1	0.900382	-0.261513	1.09173
ULK1_pS757	0.0526732	-0.0109345	0.243008
STAT3	-0.31722	-0.0951045	-0.130854
EEF2	0.0603924	0.0277309	0.232917
ARAF	-0.140693	-0.123763	0.031701
SHP2_pY542	0.207399	0.195988	0.377462
TRIM25	0.140015	-0.302475	0.306048
RICTOR	-0.156903	-0.185956	0.003905
CRAF_pS338	-0.0125119	0.392295	0.14194
4EBP1_pS65	-0.258869	-0.42649	-0.110548
RBM15	-0.066106	-0.347048	0.0816028
SDHA	-0.155855	0.0418697	-0.0252342
BACTIN	-0.579354	-0.710438	-0.451028
FAK_pY397	0.180902	0.347668	0.302805
ERCC5	-0.598434	-0.973285	-0.47943
TUBERIN_pT1462	0.0716869	0.378195	0.190555
BCLXL	-0.65435	-0.569703	-0.53569
ARID1A	-0.03422	-0.472926	0.0803415
AKT_pS473(A)	0.190476	0.508443	0.301744
LCK	-0.367534	-0.518475	-0.258815
CONNEXIN43	0.380348	1.79343	0.488913
RAB25	0.284344	0.203844	0.386844
ATG7	0.274848	0.219355	0.375528
PKM2	0.264472	0.277685	0.358762
ATRX	0.113437	0.118645	0.20648
IGFRB	0.33761	0.156062	0.430633
YAP	-0.507108	-0.016308	-0.416683
AMPKA_pT172	0.597412	0.770495	0.68381
STAT5ALPHA	-0.186371	0.37654	-0.100068
SOD2	-1.02746	-1.77575	-0.944402
ZAP70	0.153581	0.249255	0.235193
PEA15	-0.193501	0.0634061	-0.11537
PMS2	0.463402	0.0406475	0.536523
P90RSK_pT573	-0.160887	-0.655913	-0.0878748
AKT	1.12789	0.48739	1.20085
SMAD3	-0.106678	0.110003	-0.033981
AMPKALPHA	-0.0331693	-0.0528795	0.0391435
P27_pT198	-0.132131	0.233368	-0.0604287
EEF2K	0.41545	0.176733	0.485354
TFAM	-0.0108778	-0.161512	0.0565775
GAB2	0.413842	0.956865	0.479398
P53	-0.488516	-0.21481	-0.428085
4EBP1	0.0339058	-0.18342	0.0910825
RPA2T	0.883042	-0.0946125	0.938642
BRAF_pS445	-0.0647416	-0.196679	-0.0150765
ATR_pS428	-0.230059	-0.361507	-0.18397
GYS_pS641	0.0594332	0.567412	0.103205
RPA32_pS4S8	-0.666556	-0.724048	-0.623748
MYT1	-0.261616	-0.234676	-0.222194
MEK1	-0.0887178	-0.6762	-0.0517325
FAK	-0.53726	-0.377277	-0.5006
HER3_pY1289	-0.217882	-0.115509	-0.186145
PTEN	0.211116	0.705403	0.242773
BETACATENIN	-0.604596	-0.48144	-0.574097
MNK1	0.206202	0.272435	0.231492
VEGFR2	0.111303	-0.0773733	0.136529
CABL	-0.358882	-0.19311	-0.33955
PI3KP85	-0.181478	-0.176806	-0.167699
PDGFRBETA	1.018	2.00343	1.03158
BIM	0.115642	-0.345737	0.125629
SOX2	-0.00617002	0.024084	0.003545
GYS	0.169097	0.587175	0.178762
CKIT	-0.345592	0.0689365	-0.337325
HER3	-0.0742138	-0.394668	-0.0701787
LC3AB	-0.455326	-0.506122	-0.45251
MEK1_pS217S221	-0.638792	-0.502838	-0.637123
SMAD1	-0.185428	0.0280864	-0.184166
CD26	-0.134981	-0.127477	-0.138118
P38MAPK_pT180Y182	-0.746166	-0.856283	-0.750498
CJUN_pS73	-0.149535	-0.271768	-0.155911
BAK	0.131154	0.24288	0.11899
IRS1	0.634103	0.81821	0.621463
TSC1	-0.380842	-0.287762	-0.39463
HES1	0.46514	0.106608	0.45128
MIF	-0.218884	0.312225	-0.240543
AKT_pS473(B)	0.225259	0.476898	0.199518
EIF4E	-0.327236	-0.394945	-0.355557
BRAF	-0.272219	0.106223	-0.304723
PAX8	-0.380054	-0.402176	-0.414181
PI3KP110ALPHA	-0.136998	-0.332495	-0.171794
PAR	-2.05211	-1.65925	-2.09063
HSP70	-0.217247	-0.613535	-0.258173
PR	1.15094	1.35828	1.10883
FOXO3A_pS318S321	-0.26033	-0.05913	-0.30845
IRF1	-0.58005	-0.330997	-0.63205
P38_pT180Y182	-0.611512	-0.902783	-0.664238
ACC_pS79	0.290134	0.066031	0.236829
CREB	-0.0943732	-0.0522955	-0.150456
JAK2	-0.37433	-0.206264	-0.43114
GLUTAMINASE	-0.330151	-0.405516	-0.38708
PCADHERIN	-0.442234	-0.450518	-0.499905
CDC2_pY15	-0.211662	-0.450428	-0.269603
TAZ	-0.252942	-0.400807	-0.311243
CHK2_pT68	-0.193854	-0.1097	-0.252915
PEA15_pS116	-0.0191822	0.395384	-0.0793107
COX2	-0.707446	-0.5162	-0.768935
SHC_pY317	-0.211435	-0.189738	-0.274096
B7H4	-0.294116	0.11876	-0.35765
SRC_pY416	0.282037	0.338809	0.21819
HEREGULIN	-0.0342734	0.440892	-0.101093
PDCD4	-0.877812	-0.749242	-0.94843
VASP	-0.56305	-0.788628	-0.634365
FRA1	-0.935392	-0.695855	-1.00801
EGFR_pY1173	-0.249896	0.199923	-0.322777
NOTCH1	-0.402378	-0.291712	-0.478042
JNK2	0.0777694	-0.0342016	0.0019412
YAP_pS127	-1.02083	-0.793207	-1.09747
BRD4	-0.0473456	-0.853205	-0.124068
TUFM	-0.495016	-0.304565	-0.572895
UBAC1	0.272802	-0.391602	0.189965
AURORAB	-0.182273	-0.482995	-0.26597
MMP2	-0.354299	-0.132315	-0.440305
JNK_pT183Y185	-0.090226	0.0932775	-0.176422
PKCDELTA_pS664	-0.0463066	0.358837	-0.132527
WIPI1	-0.0629322	-0.16707	-0.150538
CMET_pY1234Y1235	-0.144385	0.0857805	-0.233125
GCN5L2	-0.257162	-0.967997	-0.350232
PDK1	0.430212	1.06966	0.335668
2019-10-04	-0.0123454	0.535675	-0.109079
MCT4	-0.274204	0.0024545	-0.373252
PAICS	-0.135839	-0.38691	-0.238415
1433BETA	-0.638222	-0.44322	-0.741725
MYOSINIIA_pS1943	-0.790465	-0.90509	-0.895867
IGF1R_pY1135Y1136	-0.391161	0.0854617	-0.500408
CMYC	-0.84288	-0.78507	-0.954795
IRB	-0.00579852	0.0464375	-0.12191
CIAP2	-0.279092	-0.242049	-0.397448
BCL2A1	-0.433264	-0.0072525	-0.552268
G6PD	0.0553204	0.103922	-0.069785
ATG3	0.0321496	-0.109331	-0.094142
PDL1	-0.144496	0.359942	-0.271522
CDC25C	0.21635	-0.54116	0.0856425
AR	0.069648	0.404527	-0.0619912
RAD51	-0.564624	-0.618205	-0.696847
DMHISTONEH3	-0.319782	-0.123527	-0.45222
BAX	-0.298572	-0.41947	-0.431165
NCADHERIN	-0.477292	-0.153832	-0.612567
BECLIN	-0.279726	-0.340353	-0.415725
TYRO3	-0.563804	-0.14093	-0.701758
CASPASE3	-0.42541	-0.266098	-0.563723
ELK1_pS383	-0.229472	0.153583	-0.369387
PDHK1	-0.0687386	-0.003084	-0.209797
ETS1	-0.947339	-0.272167	-1.09043
CRAF	-0.0834085	-0.138427	-0.231843
PAK1	-0.0478086	-0.126448	-0.200278
MCL1	0.145573	-0.184518	-0.007342
GLUTAMATED12	-0.107779	-0.291685	-0.265395
PARP1	0.186728	-0.856857	0.0290198
P16INK4A	0.419656	0.43972	0.259302
BCATENIN_pT41S45	-0.405224	-0.401452	-0.568037
DJ1	-0.170513	-0.375337	-0.334747
AKT_pT308	0.527038	0.961598	0.35409
RAPTOR	-0.31938	-0.005891	-0.493152
RAB11	-0.469608	-0.144626	-0.64352
HISTONEH3	-0.965584	-0.07791	-1.14158
YB1_pS102	0.774398	1.969	0.59053
BID	-0.229156	0.317517	-0.413345
DALPHATUBULIN	-0.471777	-0.117551	-0.662585
JAGGED1	-0.155901	-0.172561	-0.346988
HEXOKINASEII	-0.562168	-0.612537	-0.755337
FIBRONECTIN	0.969182	2.96455	0.774033
NAPSINA	-0.31522	-0.172088	-0.510912
INPP4B	0.683956	0.822812	0.486555
ROCK1	-0.829619	-0.773603	-1.02902
EIF4E_pS209	-0.776002	-0.681987	-0.978208
ATM_pS1981	0.0108732	0.646667	-0.200689
NFKBP65_pS536	-0.192129	-0.143118	-0.405625
WEE1	-0.0625318	-0.090737	-0.283577
STATHMIN1	-0.177884	0.323555	-0.399175
GRANZYMEB	-0.443691	-0.959108	-0.6737
AMPKA2_pS345	-0.364204	-0.315525	-0.602675
GCLM	-0.34996	0.039231	-0.593807
PAK4	-0.402863	-0.197995	-0.134245
LRP6_pS1490	-0.235551	-0.316793	-0.486032
P27KIP1	0.194194	0.175552	-0.0567783
MERLIN	-0.521026	-0.906665	-0.77287
BAD_pS112	0.0108692	-0.286477	-0.247442
EGFR	-0.638498	-0.457937	-0.899312
LDHA	0.00739622	-0.318742	-0.254847
ERA_pS118	-0.0220004	-0.082845	-0.285142
PLCGAMMA2_pY759	-0.260409	-0.414258	-0.529053
MERIT40_pS29	-0.338258	-0.29024	-0.615812
TTF1	-0.0366978	-0.0099405	-0.31747
DMK9HISTONEH3	-0.471184	-0.325765	-0.754555
FOXO3A	-0.223115	0.242479	-0.510362
ATM	-0.275352	-0.555265	-0.563165
PDCD1L1	-0.293836	0.187968	-0.58413
RIP	0.0681202	-0.12318	-0.226777
53BP1	-0.426446	-0.797215	-0.723653
TIGAR	-0.010912	0.51558	-0.31458
TFRC	0.324608	0.837448	0.01679
WIPI2	0.0596954	-0.46666	-0.277288
XRCC1	0.0172177	-0.544132	-0.369557
XBP1	-0.197364	0.0260275	-0.59071
AXL	-0.683374	-0.714813	-1.14618
MSH6	1.34104	-0.0734665	0.844755
CASPASE7CLEAVED	-0.602631	-0.92376	-1.1022
PKCA_pS657	-0.704858	-0.764412	-1.23605
MSI2	0.624222	0.109869	0.021875
CAVEOLIN1	-0.942758	-0.446121	-1.652
Table X: Individual xenograft samples either from MCF7 vehicle treated mice, palbocicilib responsive mice and from mice that had progressed on pablocicilib were analyzed by RPPA and the averge norm_log 2 for each analyzed protein is depicted (n=4 per group)
