# Supplementary material for: Targeting activated PI3K/mTOR signaling overcomes acquired resistance to CDK4/6-based therapies in preclinical models of hormone receptor-positive breast cancer
Source: Breast Cancer Res. 2020 Aug 14;22:89. doi: 10.1186/s13058-020-01320-8 (PMC7427086; doi:10.1186/s13058-020-01320-8)
Supplement: Supplementary file 7 — Additional file 7: Table S4. Mean mouse body weights in each of the experimental arms (8 mice per group). MCF7 and ZR751 combination studies, Fig. 5a and b. [file 13058_2020_1320_MOESM7_ESM.xlsx]

## Sheet: Sheet1
Table S4: Mean mouse body weights in each of the experimental arms (8 mice per group)
MCF7	Dosing Phase
Group	Day	Day	Day	Day	Day	Day	Day	Day	Day	Day	Day	Day
	0	2	4	7	9	11	14	16	18	22	25	28
Vehicle	0	-0.00806963	-0.00554832	0.00191339	-0.00824465	-0.0002589	-0.0263721	-0.00104112
Ribociclib	0	0.00147532	-0.0117084	0.0125003	-0.00694281	-0.00760017	-0.0357753	-0.0186424	-0.00877842	-0.000369823	-0.00868416	-0.0127691
Ribo + Fulvestrant	0	-0.0205192	-0.0272551	-0.0101493	-0.0316996	-0.0329453	-0.0636046	-0.0565742	-0.0422446	-0.058165	-0.0516907	-0.0473582
Ribo + Alpel + Fulv	0	-0.0140516	-0.0413583	-0.0152703	-0.0547088	-0.0679813	-0.119203	-0.0939012	-0.0778031	-0.06236	-0.0674756	-0.0653988
Ribo + Everolimus + Fulv	0	-0.0302665	-0.0511676	-0.0257204	-0.0517177	-0.0434377	-0.0842778	-0.0679241	-0.0659689	-0.0731917	-0.056887	-0.0546042
ZR751	Dosing Phase
Group	Day	Day	Day	Day	Day	Day	Day	Day	Day	Day	Day	Day	Day	Day
	0	1	3	5	8	11	13	15	18	20	22	25	27	29
Vehicle	0	0.0375502	0.056398	0.00859824	0.0378356	0.0534384	0.0636126	0.0687778	0.0793348	0.0737166	0.0680482	0.0927005	0.0863811	0.071567
Ribociclib	0	0.0237422	0.0354928	-0.0035803	-0.00893196	0.0182231	0.0228572	0.0207695	0.0281294	0.0336016	0.0238894	0.0556238	0.0462733	0.0282793
Ribo + Fulvestrant	0	0.043027	0.0521858	0.0169929	0.0203884	0.0251981	0.036409	0.0200192	0.0244883	0.0391871	0.0319732	0.0541793	0.0420846	0.0061316
Ribo + Alpel + Fulv	0	0.00838114	0.0247829	-0.0444811	-0.0520897	-0.0433668	-0.0325859	-0.0466706	-0.0307643	-0.020682	-0.0255495	-0.0010766	0.00264143	-0.0120434
Ribo + Everolimus + Fulv	0	-0.0538624	-0.130441	-0.0661918	-0.0724304	-0.0432122	-0.0527191	-0.0431281	-0.0393928	-0.0159261	-0.028858	0.00487404	0.0100546	-0.0219541
