# Supplementary material for: Targeting activated PI3K/mTOR signaling overcomes acquired resistance to CDK4/6-based therapies in preclinical models of hormone receptor-positive breast cancer
Source: Breast Cancer Res. 2020 Aug 14;22:89. doi: 10.1186/s13058-020-01320-8 (PMC7427086; doi:10.1186/s13058-020-01320-8)
Supplement: Supplementary file 8 — Additional file 8: Table S5. Pharmacodynamic changes in protein levels in treated groups relative to vehicle control. As measured by RPPA. Normalized, median-centered log (expression) values were calculated for each sample, mean expression values were calculated for replicate mice within each treatment group. Alterations in protein expression between each treatment group and the vehicle control were calculated as the mean fold change in expression compared to control (parental baseline – or untreated/vehicle treated control samples). [file 13058_2020_1320_MOESM8_ESM.xlsx]

## Sheet: Sheet1
Table S5: Pharmacodynamic changes in protein levels in treated groups relative to vehicle control
Probe	Alpelisib	Ribociclib	Fulvestrant	Ribociclib + Fulvestrant	Alpelisib + Fulvestrant	Alpelisib + Ribociclib + Fulvestrant
14-3-3-beta	-0.098195	0.0713725	-0.159323	-0.206858	-0.364317	-0.121503
14-3-3-epsilon	0.15552	0.366742	0.125992	1.03791	0.531385	0.277035
14-3-3-zeta	-0.011219	-0.0788232	-0.344719	-0.159746	-0.109714	0.102486
4E-BP1	0.0807163	-0.107441	-0.195826	0.00854225	0.114848	0.0970063
4E-BP1_pS65	-0.165273	-0.315125	-0.073748	-0.330252	-0.15985	-0.322937
53BP1	0.01509	-0.238295	-0.201912	-0.275657	0.01856	-0.389275
ACC_pS79	0.03207	0.121838	-0.205487	-0.197498	0.07457	-0.03086
ACC1	-0.0197625	0.0949575	-0.131204	-0.0781875	0.0254875	0.0147575
ADAR1	0.0344275	0.0763348	-0.0127425	0.590653	0.206205	-0.019275
Akt(A)	0.119345	0.484555	-0.494485	-0.850317	-0.274822	-0.385052
Akt(B)	-0.316625	-0.0688	-1.3632	-0.460268	-0.277205	-0.773443
Akt_pS473(A)	-1.1346	-0.0337255	-0.00492	0.106673	-1.37108	-1.12638
Akt_pS473(B)	-1.19562	-0.093042	-0.0871975	-0.096324	-1.46521	-1.11714
Akt_pT308	-0.315105	0.181145	0.299817	0.27549	-0.397176	0.075355
AMPKa	0.0207627	-0.0559677	-0.109818	-0.133495	0.013421	-0.0396395
AMPKa_pT172	0.06481	0.08869	-0.522033	-0.1601	0.06882	0.108082
AMPK-a2_pS345	-0.13604	0.03788	-0.00818675	-0.0591425	-0.150638	0.016555
Annexin-I	0.541432	1.06075	0.14489	1.62616	0.877526	0.457448
Annexin-VII	0.294763	0.153228	0.60748	1.03529	0.646153	0.844553
AR	0.042842	0.0277082	0.0584247	0.154836	0.00225925	-0.126969
A-Raf	-0.125933	0.04706	-0.416343	-0.0226367	0.0170923	-0.185587
ARID1A	0.0272995	-0.502928	-0.505603	-0.433065	-0.0894015	-0.304556
Atg3	-0.0895355	0.010453	-0.0176628	0.0721635	-0.00654705	0.001081
Atg7	0.102232	0.200605	-0.262948	0.0647675	0.130232	0.201437
ATM	0.087485	0.202172	0.0839225	-0.03186	0.143585	-0.204743
ATM_pS1981	0.128493	0.118872	0.24864	0.143627	-0.0148725	0.304935
ATR_pS428	-0.020505	-0.045751	0.145015	-0.04465	0.029695	-0.008945
ATRX	0.0648932	0.102446	-0.126842	-0.0989042	-0.072792	-0.0263272
Aurora-B	0.065545	0.194353	0.230586	0.0886875	0.10689	0.259284
Axl	-0.056075	0.0984125	0.28972	0.113125	0.13436	-0.026
B7-H4	-0.140671	-0.0630744	0.0732278	0.0533219	-0.186985	0.0608843
b-Actin	-0.0008485	0.160914	-0.11241	-0.149503	-0.214931	-0.268738
Bad_pS112	0.0406263	-0.0677047	-0.120203	-0.040757	0.0683026	-0.00862118
Bak	0.076446	-0.0372017	0.158981	-0.0981597	0.007791	0.152243
BAP1	0.0085694	0.0760644	-0.0547671	0.835832	0.393094	0.143097
Bax	-0.02498	-0.0660225	-0.05131	-0.0711375	-0.0191975	0.106368
b-Catenin	-0.19258	-0.125877	-0.23534	-0.24075	-0.246962	-0.157888
b-Catenin_pT41_S45	-0.0861875	-0.0410925	0.0261318	0.030465	-0.006565	0.0645425
Bcl2	0.14255	0.26006	0.0318451	0.985463	0.614615	0.27714
Bcl2A1	0.0778975	0.1606	0.250922	0.193681	-0.03295	0.2718
Bcl-xL	-0.254077	-0.200939	-0.204209	-0.190832	-0.263979	-0.0467095
Beclin	-0.0301335	0.249005	0.042309	-0.0106527	-0.0204155	-0.0829302
Bid	0.0082395	0.0186265	0.327284	0.197924	-0.0831183	0.344254
Bim	0.165493	-0.136814	-0.0501275	-0.209877	0.15691	0.0659525
BiP-GRP78	0.0786825	0.167705	0.020845	1.00527	0.362367	0.193867
B-Raf	0.00354322	-0.00693678	0.0914262	-0.0666835	-0.0567468	0.0288712
B-Raf_pS445	-0.0186722	0.00379455	-0.386814	-0.0799627	-0.0289542	-0.112196
BRD4	0.00543	-0.58913	-0.303115	-0.32232	0.13787	-0.1782
c-Abl	-0.01925	0.068495	0.103608	0.0469575	0.068205	0.079445
Caspase-3	0.0860575	0.06604	0.184362	0.03023	0.0248175	0.0243987
Caspase-7-cleaved	-0.129081	-0.0317202	-0.485738	-0.706913	-0.800409	-0.713206
Caveolin-1	-0.047457	-0.085727	-0.0782447	-0.0476453	-0.37737	0.0585124
CD171	0.56031	0.866495	0.62207	1.60052	1.21515	0.61812
CD26	0.081359	0.00931997	0.092768	-0.0172208	-0.0813098	-0.0105566
CD29(A)	-0.01921	0.354697	-0.007375	1.0675	0.499273	0.113675
CD29(B)	0.0583825	0.313043	-0.0357725	1.22764	0.619675	0.424222
CD31	0.0973422	0.306364	0.0757797	1.15195	0.59737	0.223966
CD44	0.0678182	0.22484	0.027709	1.1063	0.541479	0.246569
CD49b	0.203127	0.488655	0.272303	1.14468	0.60874	0.220637
Cdc2_pY15	-0.0745975	-0.18092	0.0309	-0.105971	-0.190443	-0.245915
cdc25C	0.00830225	-0.262182	-0.195153	-0.510071	0.0924601	-0.355732
CDK1	-0.044833	-0.84098	-0.44904	-1.18789	0.159037	-1.27882
Chk1	0.123257	0.275844	0.0516615	0.74306	0.412862	0.0871822
Chk1_pS296	-0.328588	0.17572	-0.696117	-0.13375	-0.38372	-0.281505
Chk2	0.108293	0.371416	0.144701	1.139	0.621741	0.124379
Chk2_pT68	0.0974208	0.0502845	0.100582	0.0801588	0.061621	0.131724
c-IAP2	-0.069163	-0.050692	0.019639	0.0772013	-0.0511045	-0.0206273
c-Jun_pS73	-0.042735	-0.02594	0.117232	-0.0729525	0.020638	0.0290625
c-Kit	0.176721	0.141773	0.289131	0.147261	0.088519	0.324713
Claudin-7	0.05667	0.1292	0.333272	0.0302675	0.106357	0.002405
c-Met_pY1234_Y1235	0.0622182	0.122241	0.189782	0.141254	0.0950419	-0.0197336
c-Myc	-0.03371	0.148103	0.05865	-0.0317925	-0.087575	0.03586
COG3	0.033545	-0.191159	-0.0812677	-0.0449102	0.05806	0.134495
Collagen-VI	0.234163	0.348685	0.392888	0.342513	0.363788	0.584888
Connexin-43	0.130152	0.388958	-0.212271	0.415258	-0.344163	-0.047585
Cox2	0.0206625	0.149725	0.0749917	0.090815	0.0365	0.088485
Cox-IV	0.31496	-0.266085	0.786485	0.360015	0.487636	0.986663
C-Raf	-0.0648625	-0.010749	-0.09451	-0.0592053	0.00943255	-0.076447
C-Raf_pS338	-0.0497459	0.0918626	0.235774	0.0431199	-0.0266851	0.242794
Creb	-0.0237252	-0.0771185	0.0274168	-0.02727	-0.089933	0.0554677
Cyclin-B1(A)	0.0247325	-0.731726	-0.334298	-1.04581	0.25439	-0.852849
Cyclin-B1(B)	-0.0914282	-0.783241	-0.251885	-1.08855	0.160775	-1.04163
Cyclin-D1	0.270123	0.401381	0.29271	0.307743	0.2941	0.371455
Cyclin-D3	0.12389	0.431385	0.155495	1.01186	0.586203	0.133078
Cyclin-E1	0.0320313	0.302497	-0.03015	0.84531	0.394558	0.166878
Cyclophilin-F	0.0726025	0.08472	-0.087595	0.567835	0.407778	-0.105554
D-a-Tubulin	0.0884575	0.246661	0.109341	0.306059	0.219135	0.414136
DJ1	0.062065	-0.0497525	-0.139165	-0.0316825	0.193381	0.063312
DM-Histone-H3	0.0463533	0.0444985	0.414657	0.290412	-0.036222	0.287572
DM-K9-Histone-H3	0.15142	0.074055	0.651497	0.630975	0.0672525	0.788767
DUSP4	0.0318182	-0.31924	0.107628	0.0126783	0.0558783	-0.023358
E2F1(A)	0.236347	0.53034	0.32383	1.25657	0.929323	0.335645
E2F1(B)	-0.0387107	0.212221	0.00407125	1.61153	0.627024	0.274177
E-Cadherin(A)	0.139159	0.265892	0.513067	0.0985315	0.3191	0.249454
E-Cadherin(B)	0.0568416	-0.172102	0.0102145	-0.187417	-0.050598	-0.0265463
eEF2	-0.287516	-0.40135	-0.446812	-0.482428	-0.301108	-0.684225
eEF2K	0.133979	-0.197391	-0.182206	-0.211176	0.334029	-0.0371373
EGFR(A)	-0.231651	-0.0065905	-0.028998	-0.0252005	0.0617785	-0.065858
EGFR(B)	0.023175	0.0907575	0.042088	-0.0555175	-0.193167	-0.0115225
EGFR_pY1173	0.041246	0.0495315	0.178037	0.0440012	-0.002403	0.2793
eIF4E	-0.0654825	-0.0775975	-0.220553	-0.0920325	-0.05926	-0.337288
eIF4E_pS209	-0.14319	-0.029385	-0.24672	-0.326465	-0.215715	-0.115055
eIF4G	-0.0496813	-0.267047	-0.160139	0.00627925	0.175975	-0.205107
Elk1_pS383	0.162907	0.0471031	0.192449	-0.0502194	-0.000950625	0.193456
EMA	0.153859	0.377175	0.266748	1.51594	0.712718	0.393725
ENY2(A)	-0.01524	0.439505	0.01416	0.987842	0.49026	0.151935
ENY2(B)	-0.152461	0.102869	-0.179994	1.24121	0.456934	-0.030549
ER	0.059785	-0.241235	-0.2504	-0.466213	0.16614	-0.424418
ER-a_pS118	-0.04618	-0.153615	-0.13786	-0.21027	0.0618535	-0.227873
ERCC1	0.0495357	0.111688	0.0666884	0.56845	0.208665	0.0273709
ERCC5	0.0256575	-0.00651	0.125455	-0.281127	-0.050875	-0.229232
Ets-1	-0.430606	-0.384106	-0.401093	-0.398211	-0.881718	-0.625884
FAK	0.0397325	-0.08368	0.0183075	-0.155828	-0.092535	-0.03193
FAK_pY397	-0.129696	-0.134516	-0.192312	-0.168446	-0.156457	-0.00222975
FASN	-0.164786	-0.363672	-0.411128	-0.317221	0.219168	-0.258886
Fibronectin	0.411675	0.089125	0.53025	0.4796	0.223625	0.685925
FoxM1	-0.128124	-0.281214	-0.0375112	-0.334904	0.222812	-0.298869
FoxO3a	0.080384	0.080459	0.108434	-0.0146813	0.046292	0.168529
FoxO3a_pS318_S321	-0.0391195	0.0186278	0.0166637	-0.0841125	-0.0646017	-0.00809925
FRA-1	-0.027565	0.0280775	-0.0603825	0.0244375	-0.118605	0.102225
G6PD	-0.0020305	-0.120188	0.119342	0.00331775	-0.0173878	0.029588
Gab2	0.092095	0.058355	-0.296685	0.0660575	0.10281	-0.0666525
GAPDH	0.168548	0.551952	0.254769	1.20935	0.894712	0.250537
GATA3	0.1063	-0.18285	0.0301	0.2109	0.451975	-0.1945
GCLM	0.252782	0.0372255	-0.0018965	0.140968	0.0129876	0.557372
GCN5L2	-0.061125	-0.189428	-0.27973	-0.308462	0.08653	-0.255335
Glutamate-D1-2	-0.121373	-0.078214	0.0856288	0.110343	0.0290935	0.134759
Glutaminase	-0.0150675	0.00219	0.0503425	-0.047745	-0.082765	-0.144423
Granzyme-B	0.100935	0.168695	-0.012455	-0.104123	0.084565	0.0672975
GSK-3a-b	-0.0954653	0.123641	-0.20679	0.442493	0.19037	-0.0904148
GSK-3a-b_pS21_S9	-0.275714	-0.0412175	-0.248818	-0.07	-0.177173	-0.36194
Gys	0.190058	0.340567	0.0379785	0.348137	0.156008	0.138925
Gys_pS641	-0.05247	0.143042	-0.199175	0.0646225	-0.176929	-0.130903
H2AX_pS140	0.157014	0.265988	0.122576	1.0363	0.438189	0.283299
HER2(A)	0.243427	0.596249	0.055385	1.40998	0.891321	0.323927
HER2(B)	-0.008105	0.04308	-0.088475	0.962562	0.257025	-0.169868
HER2_pY1248	0.0276915	-0.0362775	-0.21884	-0.178416	-0.125445	-0.11959
HER3	-0.0285777	-0.155417	-0.119084	-0.122337	-0.0916223	0.0176078
HER3_pY1289	0.0225313	-0.0516078	0.0163187	0.0291483	0.0570658	-0.084413
Heregulin	0.0120717	-0.0340619	0.363301	0.153777	0.0174566	0.170893
HES1	-0.0439038	0.0433442	0.0207818	0.074159	0.0133612	-0.012098
Hexokinase-II	-0.0818775	-0.0078225	0.00431	-0.0988425	-0.121622	-0.155788
Hif-1-alpha	-0.05068	0.125948	-0.101008	1.0202	0.393077	0.0381425
Histone-H3	0.856242	0.291078	1.42917	1.74905	0.481987	2.4714
HSP27	0.084	0.4171	0.122632	1.27841	0.634212	0.10786
HSP27_pS82	0.110252	-0.176565	0.177137	-0.18909	0.236055	0.699332
HSP70	-0.0629475	-0.313	-0.0690825	0.472172	0.098605	0.056445
IGF1R_pY1135_Y1136	-0.010174	0.121751	0.076139	0.0877672	-0.0131083	0.265029
IGFBP2	0.107526	-0.0752525	0.276199	0.133269	0.25933	0.17639
IGFRb	0.0845508	-0.438653	-0.30917	-0.209906	0.17145	-0.08296
INPP4b	0.136915	0.0012575	0.177722	0.149122	0.205005	0.249577
IR-b	0.0053359	0.2697	-0.123268	-0.0589349	0.0245344	0.233277
IRF-1	0.0101385	0.188191	-0.176676	-0.040567	-0.275329	-0.180761
IRS1	-0.0007725	-0.115715	-0.00242	-0.0245525	0.062325	-0.187715
Jagged1	-0.0617084	-0.067539	-0.0245612	-0.0696151	-0.143428	-0.0675451
Jak2	-0.0792883	-0.0557727	-0.297721	-0.151988	-0.0905752	-0.266205
JNK_pT183_Y185	0.0419585	0.070837	0.168198	0.0889718	-0.01211	-0.057239
JNK2	-0.159427	-0.200014	-0.325454	-0.270404	-0.31963	-0.250096
LC3A-B	-0.05484	0.0529875	0.0543335	0.0954375	-0.07579	0.0344827
Lck	-0.14344	0.150532	-0.449187	-0.453691	-0.308748	-0.392043
LDHA	-0.289952	-0.280462	-0.168595	-0.017519	-0.170408	-0.265192
LRP6_pS1490	0.008095	-0.110935	0.0443237	0.0542333	-0.05758	-0.0463443
MAPK_pT202_Y204(A)	-0.247682	-0.222199	0.0173195	-0.063474	-0.398491	-0.0981185
MAPK_pT202_Y204(B)	-0.377424	-0.258356	-0.0295587	-0.260429	-0.472556	0.0216987
Mcl-1	-0.338398	-0.129768	-0.0390115	-0.35256	-0.369902	0.028451
MCT4	0.189995	0.0651731	0.0653925	0.434645	-0.20977	0.289671
MDM2_pS166(A)	-0.310305	-0.265702	-0.184789	-0.255345	-0.104735	-0.335912
MDM2_pS166(B)	-0.397547	-0.276433	-0.194677	-0.326432	-0.415687	-0.521169
MEK1	0.0403175	-0.396691	-0.135551	-0.17173	0.243855	-0.16562
MEK1_pS217_S221	-0.0697725	0.040105	0.0507545	0.0164675	-0.0690775	0.0594
MERIT40_pS29	-0.11059	-0.0849878	-0.167793	-0.161538	-0.320488	0.00580975
Merlin	-0.271465	-0.11244	-0.154097	-0.257622	-0.22468	-0.388892
MIF	0.0776193	0.0325398	0.194212	0.127602	-0.140576	0.280989
MIG6	-0.0659475	0.0741202	-0.021277	0.386329	0.193694	-0.0367387
MMP2	-0.0752975	-0.0745875	0.0630302	-0.001155	0.017455	0.182894
Mnk1	-0.18881	0.003305	-0.281933	-0.149588	-0.126195	-0.311998
MSH6	-0.0860517	-0.545615	-0.319382	-0.207204	0.168368	-0.627766
MSI2	0.174685	-0.442948	-0.461878	-0.529011	0.142887	-0.21934
mTOR	-0.45505	-0.324153	0.123655	-0.375908	-0.419923	-0.676178
mTOR_pS2448	-0.351038	-0.275693	-0.447345	-0.326697	-0.340337	-0.513088
Myosin-IIa_pS1943(A)	-0.212325	0.291175	0.335575	-0.009575	0.245357	0.148052
Myosin-IIa_pS1943(B)	0.18535	0.367155	0.408625	0.13085	-0.06895	-0.149925
Myt1	-0.0926123	0.00674767	-0.0316403	-0.167797	-0.0771638	0.00883867
NAPSIN-A	0.019745	0.0788448	0.147707	0.0499375	0.006515	0.030215
N-Cadherin	-0.080407	-0.00485695	0.0484905	-0.0231895	-0.0613244	-0.0433294
NDRG1_pT346	-0.107077	0.465618	0.260168	0.488012	-0.274367	-0.309325
NDUFB4(A)	0.42038	0.61042	0.48858	1.41501	1.12823	0.556142
NDUFB4(B)	-0.235786	0.155108	-0.161795	1.67235	0.660386	0.221196
NF-kB-p65_pS536	-0.0250898	-0.0413465	0.120774	-0.039504	-0.0312278	-0.0770395
Notch1	-0.087137	-0.132478	-0.0618234	-0.106735	-0.140763	-0.103466
Notch3	-0.101062	0.209696	0.059255	0.0286075	0.042535	0.0933033
N-Ras	-0.115272	-0.0212162	-0.0871239	0.576869	0.163277	-0.0328212
Oct-4(A)	0.00955225	-0.135968	0.0656771	0.0068635	-0.0508453	0.328103
Oct-4(B)	0.137072	0.0158453	0.293712	0.0563948	0.136902	0.294266
p16INK4a	-0.0229475	0.185409	0.229179	-0.163586	-0.0429437	0.239339
p21	-0.013285	0.168275	-0.027165	0.144078	-0.0822925	0.122898
p27_pT198	0.0278923	0.0721482	0.194861	0.120536	0.0971922	0.0625437
p27-Kip-1	-0.0816165	0.0469775	0.10781	0.0276155	0.067603	0.116002
p38_pT180_Y182	-0.248928	-0.024726	-0.345202	-0.162815	-0.079665	-0.165725
p38-MAPK(A)	-0.178675	0.0518556	-0.686867	-0.139176	-0.0608068	-0.020223
p38-MAPK(B)	-0.0755115	0.175435	-0.552964	-0.235237	-0.145246	-0.143417
p38-MAPK_pT180_Y182	-0.127705	0.09106	-0.0786925	-0.149713	-0.168962	0.142208
p44-42-MAPK(A)	0.0319175	0.181353	-0.232547	0.0928182	0.140369	0.080137
p44-42-MAPK(B)	0.0720285	0.0782392	-0.272844	-0.0744048	-0.0240883	0.02082
p53(A)	0.080585	0.177712	0.163362	-0.137025	-0.108508	-0.00616575
p53(B)	-0.0388175	0.06874	-0.05529	0.0498175	-0.099005	0.0485275
p70-S6K_pT389	-0.279276	-0.291931	-0.0726425	-0.36107	-0.308482	-0.470613
p70-S6K1	0.012725	-0.336975	-0.523985	-0.335038	0.14905	-0.142875
p90RSK_pT573	-0.358117	-0.333665	-0.272843	-0.359113	-0.370864	-0.442056
PAI-1	0.0388975	0.322411	-0.0635722	1.0733	0.42625	-0.0370103
PAICS	0.0608	-0.12495	-0.0716325	-0.147767	0.00647002	-0.132915
PAK1	-0.0264983	-0.00997575	-0.392502	-0.192192	-0.196529	-0.0814332
PAK4	-0.0470035	0.00930525	0.0147063	-0.0082005	-0.103907	0.1805
PAR	0.168025	0.2401	0.30655	0.520725	0.2882	0.664775
PARP1	-0.0053125	-0.167513	-0.153772	-0.320292	0.180363	-0.0974875
PAX8	0.0950325	-0.00165	0.30588	-0.14123	-0.103045	0.0033175
Paxillin	-0.052825	-0.236303	-0.45786	-0.148242	-0.077385	-0.065557
P-Cadherin	-0.149628	-0.285443	0.105513	-0.191902	-0.309153	-0.204177
PCNA	0.0683008	0.189825	-0.0414664	0.874969	0.328014	0.0739865
Pdcd-1L1	0.0254946	0.178908	-0.0348382	0.240381	0.0343581	0.278358
Pdcd4	-0.355565	0.042725	-0.097855	-0.234785	-0.367165	-0.50639
PDGFR-b	-0.227	0.123725	-0.81685	0.150775	-0.099475	0.055075
PDHK1	-0.0735382	0.150396	0.228235	0.151622	0.137223	0.266312
PDK1	8e-05	0.0446325	0.242887	0.06371	-0.0023375	0.187836
PDK1_pS241	-0.0289985	-0.125506	-0.382414	-0.223299	-0.0613553	-0.0928615
PD-L1	0.062553	0.241783	0.294191	0.0770358	-0.0033895	0.21665
PEA-15	-0.132068	0.0483363	-0.39028	-0.0585054	-0.0651707	-0.104976
PEA-15_pS116	0.0519695	0.0257295	0.157194	0.133182	-0.059938	-0.0884305
PI3K-p110-a	-0.0560229	0.111393	0.00157762	-0.0418254	-0.00157912	-0.252745
PI3K-p110-b	0.0081475	0.0805775	0.057125	0.583942	0.155695	0.00254
PI3K-p85	-0.143291	-0.0252777	-0.44877	-0.334275	-0.209986	-0.216321
PKA-a	-0.053899	0.103489	-0.337167	-0.0311607	-0.0203378	-0.121485
PKC-a_pS657	-0.125733	0.06814	-0.397907	-0.213375	-0.103028	-0.24386
PKC-b-II_pS660	-0.241513	-0.10105	-0.788257	-0.288115	-0.429528	-0.387318
PKC-delta_pS664	0.0414325	0.146365	0.213069	0.163466	0.072296	0.113906
PKM2	-0.223711	-0.395951	-0.616465	-0.168086	-0.372089	-0.482559
PLC-gamma2_pY759	0.0298595	0.0494925	0.12857	0.0395408	0.0320948	-0.18326
PLK1	0.0411815	-0.382863	-0.035691	-0.603591	0.314499	-0.859403
PMS2	-0.0725395	-0.394149	-0.19425	-0.336101	0.0921655	-0.320798
Porin	0.087321	0.174932	0.219255	0.655422	0.300391	0.209042
PR	0.0611375	-0.372215	-0.47278	-0.383065	0.184778	-0.363547
PRAS40	0.140044	0.487749	0.155564	1.36721	0.702239	0.180888
PRAS40_pT246	0.0829275	0.057465	0.226925	0.092205	0.0622075	0.045493
PREX1	0.0133775	-0.195684	-0.296652	-0.190073	0.158905	-0.15469
PTEN(A)	-0.20141	0.0585375	-0.454858	-0.150993	-0.07326	-0.276361
PTEN(B)	-0.144405	0.05408	-0.343908	-0.125816	-0.0880775	-0.127995
Rab11	0.040165	0.0832025	0.270031	0.0988198	-0.0228575	0.218596
Rab25	0.0598557	0.0155915	0.0887842	0.150338	0.139642	0.225569
Rad50	0.0187013	0.207713	0.0534582	0.925866	0.406943	0.136393
Rad51	-0.07321	-0.127145	-0.031345	-0.255762	-0.0934025	0.150358
Raptor	-0.0024005	0.0714725	0.099372	-0.00849675	-0.041803	0.0961415
Rb_pS807_S811	-0.219482	-0.858094	-0.409191	-0.768913	-0.149952	-1.15499
RBM15	-0.0270358	-0.343899	-0.225614	-0.487094	-0.266624	-0.117752
Rheb	0.00733475	0.298032	-0.156003	0.953202	0.41244	-0.0347102
Rictor	-0.0503718	-0.209806	-0.301061	-0.0730313	-0.0133395	0.0209075
Rictor_pT1135	-0.0310067	-0.015742	-0.0426368	-0.0856807	-0.250275	0.263043
RIP	0.112055	-0.0729788	-0.070325	-0.0261003	-0.114684	-0.190428
Rock-1	-0.0170025	0.20406	-0.0097425	-0.0205375	-0.0014175	0.02275
RPA32	0.0821757	-0.149793	-0.0424485	0.613388	0.39437	0.1613
RPA32_pS4_S8	-0.050855	-0.122333	-0.240283	-0.09334	-0.0741775	-0.153362
RSK	-0.079125	0.030025	-0.2775	-0.0527275	0.0453825	-0.11765
S6	-0.125255	-0.115314	-0.510538	0.297416	0.0885805	-0.220237
S6_pS235_S236(A)	-0.672848	-0.461886	-0.187547	-0.431327	-0.473287	-1.90102
S6_pS235_S236(B)	-0.856627	-0.546563	-0.272387	-0.525779	-0.608737	-1.67433
S6_pS240_S244	-0.70907	-0.37522	-0.35682	-0.325215	-0.557565	-1.80562
SCD	0.0627313	0.226351	0.0527555	0.920336	0.416744	0.148734
SDHA	-0.106613	-0.0003975	-0.0497275	-0.127675	-0.243077	0.08889
SF2	-0.0485475	-0.0083845	0.00658225	0.633218	0.134888	-0.115912
Shc_pY317	-0.10874	-0.0686125	0.0417	-0.0669225	-0.0407325	-0.288262
SHP-2_pY542(A)	-0.0621387	0.00963285	0.187477	0.192552	0.154144	0.1848
SHP-2_pY542(B)	-0.275342	-0.216325	-0.0576824	-0.0665049	-0.327927	-0.0129527
SLC1A5(A)	0.304603	-0.251985	0.726325	0.309148	0.296768	0.646953
SLC1A5(B)	0.101672	-0.421973	0.359405	0.087209	-0.08624	0.259897
Smad1	0.0237582	0.0484813	-0.0391383	-0.005223	0.0468613	0.0197188
Smad3	-0.0507582	-0.0723835	0.022811	-0.106824	-0.030138	-0.186022
Smad4	0.0332225	0.145651	-0.004909	0.888351	0.380196	0.184521
SOD1	-0.0046905	0.113489	-0.0615055	0.676162	0.28076	-0.0466555
SOD2	0.248295	0.417405	0.12684	0.260728	0.16552	0.696745
Sox2	-0.108727	-0.218263	0.145062	-0.0398284	-0.270191	-0.085033
Src	0.136135	0.459152	0.158623	1.19832	0.682095	0.22166
Src_pY416	-0.0161735	-0.0323654	-0.0433958	0.0755015	-0.041076	-0.025121
Src_pY527	0.0120165	-0.021006	-0.195864	-0.0776003	-0.198991	-0.259309
Stat3	-0.0397353	0.141358	-0.615236	-0.211442	-0.23313	-0.293942
Stat3_pY705	-0.12826	0.10436	-0.150923	-0.0118278	-0.212856	-0.354478
Stat5a	-0.22928	-0.10924	-0.245094	-0.241486	-0.386159	-0.45638
Stathmin-1	0.0816207	0.182885	0.290099	0.121	0.0686087	0.0787905
Syk	-0.0874425	-0.0511423	-0.266531	0.68748	0.25234	-0.101575
Tau	0.039194	0.388291	0.123275	1.00308	0.469085	0.129956
TAZ	-0.0080225	-0.0217125	-0.204878	-0.137053	-0.022415	0.0161125
TFAM	0.510798	0.185285	0.955033	0.49818	0.653782	0.803562
TFRC	0.191214	-0.392574	0.619191	0.0333815	-0.310833	0.275631
TIGAR	0.335474	0.236111	0.376931	-0.0393527	-0.161236	0.349229
Transglutaminase	0.0740477	0.152965	0.0514332	0.738385	0.219163	0.0354447
TRIM25	-0.104076	-0.664273	-0.619663	-0.536038	0.147801	-0.333063
TSC1	-0.0692015	0.0255769	-0.415449	-0.0401245	0.025221	-0.015519
TTF1	0.234374	0.219597	0.365488	-0.102164	-0.079533	0.110227
Tuberin	-0.133509	-0.300693	-0.388528	-0.205173	0.158784	-0.201901
Tuberin_pT1462	-0.200716	-0.031735	-0.0367175	-0.012255	-0.222563	-0.08685
TUFM	-0.0230575	0.201176	0.02153	-0.0791275	-0.22029	0.05818
TWIST	0.0408925	0.175935	0.0361075	0.762325	0.238265	0.156425
Tyro3	0.0115025	-0.0476175	0.23675	-0.00099	-0.133148	0.0994353
UBAC1(A)	0.071335	-0.00345725	0.02156	-0.22139	0.121464	0.0455475
UBAC1(B)	0.0572848	-0.026584	-0.0285138	-0.293228	-0.0882655	-0.3157
Ubq-Histone-H2B	0.0935025	0.118753	-0.0733312	1.00867	0.366645	0.10076
UGT1A	-0.07258	0.06378	-0.194937	0.410135	-0.023955	-0.0149325
ULK1_pS757	-0.120052	-0.142639	-0.0378773	-0.025278	-0.174393	-0.186996
VASP	0.0464625	0.09964	-0.195277	-0.02151	-0.0912	0.0768125
VEGFR-2	0.024297	-0.208801	-0.18863	4.575e-05	0.0282885	-0.0416202
VHL-EPPK1	0.293083	-0.0743675	0.286857	0.47602	0.0782575	-0.0255175
Vimentin	0.0293455	0.184542	-0.0174287	1.00436	0.423488	0.181606
Wee1	-0.0448373	-0.149893	0.0506152	-0.078353	-0.06868	-0.0573157
WIPI1	-0.130384	-0.087261	-0.004362	0.093044	-0.204466	-0.138091
WIPI2	-0.104644	-0.086857	0.0645805	-0.0771065	-0.0809965	0.018305
XBP-1	0.0370825	0.112303	0.0962197	0.074878	-0.0409048	0.0496608
XPA	0.0532425	0.112665	0.13556	0.562218	0.28118	-0.0792825
XRCC1	-0.19779	-0.299633	-0.186237	-0.190833	0.040482	-0.576745
YAP	0.0341875	0.16131	0.0650425	0.106863	0.084865	0.22925
YAP_pS127	-0.112975	0.10804	-0.170875	0.00184	-0.167582	-0.296865
YB1_pS102	-0.0222425	-0.0216625	0.135088	0.064965	-0.139898	-0.0020075
ZAP-70	0.0127677	0.360109	-0.0857323	-0.284938	-0.286747	-0.0240348
Ab Report Name (Original)
14-3-3-beta
14-3-3-epsilon
14-3-3-zeta
4E-BP1
4E-BP1_pS65
53BP1
ACC_pS79
ACC1
ADAR1
Akt(A)
Akt(B)
Akt_pS473(A)
Akt_pS473(B)
Akt_pT308
AMPKa
AMPKa_pT172
AMPK-a2_pS345
Annexin-I
Annexin-VII
AR
A-Raf
ARID1A
Atg3
Atg7
ATM
ATM_pS1981
ATR_pS428
ATRX
Aurora-B
Axl
B7-H4
b-Actin
Bad_pS112
Bak
BAP1
Bax
b-Catenin
b-Catenin_pT41_S45
Bcl2
Bcl2A1
Bcl-xL
Beclin
Bid
Bim
BiP-GRP78
B-Raf
B-Raf_pS445
BRD4
c-Abl
Caspase-3
Caspase-7-cleaved
Caveolin-1
CD171
CD26
CD29(A)
CD29(B)
CD31
CD44
CD49b
Cdc2_pY15
cdc25C
CDK1
Chk1
Chk1_pS296
Chk2
Chk2_pT68
c-IAP2
c-Jun_pS73
c-Kit
Claudin-7
c-Met_pY1234_Y1235
c-Myc
COG3
Collagen-VI
Connexin-43
Cox2
Cox-IV
C-Raf
C-Raf_pS338
Creb
Cyclin-B1(A)
Cyclin-B1(B)
Cyclin-D1
Cyclin-D3
Cyclin-E1
Cyclophilin-F
D-a-Tubulin
DJ1
DM-Histone-H3
DM-K9-Histone-H3
DUSP4
E2F1(A)
E2F1(B)
E-Cadherin(A)
E-Cadherin(B)
eEF2
eEF2K
EGFR(A)
EGFR(B)
EGFR_pY1173
eIF4E
eIF4E_pS209
eIF4G
Elk1_pS383
EMA
ENY2(A)
ENY2(B)
ER
ER-a_pS118
ERCC1
ERCC5
Ets-1
FAK
FAK_pY397
FASN
Fibronectin
FoxM1
FoxO3a
FoxO3a_pS318_S321
FRA-1
G6PD
Gab2
GAPDH
GATA3
GCLM
GCN5L2
Glutamate-D1-2
Glutaminase
Granzyme-B
GSK-3a-b
GSK-3a-b_pS21_S9
Gys
Gys_pS641
H2AX_pS140
HER2(A)
HER2(B)
HER2_pY1248
HER3
HER3_pY1289
Heregulin
HES1
Hexokinase-II
Hif-1-alpha
Histone-H3
HSP27
HSP27_pS82
HSP70
IGF1R_pY1135_Y1136
IGFBP2
IGFRb
INPP4b
IR-b
IRF-1
IRS1
Jagged1
Jak2
JNK_pT183_Y185
JNK2
LC3A-B
Lck
LDHA
LRP6_pS1490
MAPK_pT202_Y204(A)
MAPK_pT202_Y204(B)
Mcl-1
MCT4
MDM2_pS166(A)
MDM2_pS166(B)
MEK1
MEK1_pS217_S221
MERIT40_pS29
Merlin
MIF
MIG6
MMP2
Mnk1
MSH6
MSI2
mTOR
mTOR_pS2448
Myosin-IIa_pS1943(A)
Myosin-IIa_pS1943(B)
Myt1
NAPSIN-A
N-Cadherin
NDRG1_pT346
NDUFB4(A)
NDUFB4(B)
NF-kB-p65_pS536
Notch1
Notch3
N-Ras
Oct-4(A)
Oct-4(B)
p16INK4a
p21
p27_pT198
p27-Kip-1
p38_pT180_Y182
p38-MAPK(A)
p38-MAPK(B)
p38-MAPK_pT180_Y182
p44-42-MAPK(A)
p44-42-MAPK(B)
p53(A)
p53(B)
p70-S6K_pT389
p70-S6K1
p90RSK_pT573
PAI-1
PAICS
PAK1
PAK4
PAR
PARP1
PAX8
Paxillin
P-Cadherin
PCNA
Pdcd-1L1
Pdcd4
PDGFR-b
PDHK1
PDK1
PDK1_pS241
PD-L1
PEA-15
PEA-15_pS116
PI3K-p110-a
PI3K-p110-b
PI3K-p85
PKA-a
PKC-a_pS657
PKC-b-II_pS660
PKC-delta_pS664
PKM2
PLC-gamma2_pY759
PLK1
PMS2
Porin
PR
PRAS40
PRAS40_pT246
PREX1
PTEN(A)
PTEN(B)
Rab11
Rab25
Rad50
Rad51
Raptor
Rb_pS807_S811
RBM15
Rheb
Rictor
Rictor_pT1135
RIP
Rock-1
RPA32
RPA32_pS4_S8
RSK
S6
S6_pS235_S236(A)
S6_pS235_S236(B)
S6_pS240_S244
SCD
SDHA
SF2
Shc_pY317
SHP-2_pY542(A)
SHP-2_pY542(B)
SLC1A5(A)
SLC1A5(B)
Smad1
Smad3
Smad4
SOD1
SOD2
Sox2
Src
Src_pY416
Src_pY527
Stat3
Stat3_pY705
Stat5a
Stathmin-1
Syk
Tau
TAZ
TFAM
TFRC
TIGAR
Transglutaminase
TRIM25
TSC1
TTF1
Tuberin
Tuberin_pT1462
TUFM
TWIST
Tyro3
UBAC1(A)
UBAC1(B)
Ubq-Histone-H2B
UGT1A
ULK1_pS757
VASP
VEGFR-2
VHL-EPPK1
Vimentin
Wee1
WIPI1
WIPI2
XBP-1
XPA
XRCC1
YAP
YAP_pS127
YB1_pS102
ZAP-70
Ab Report Name (Original)
14-3-3-beta
14-3-3-epsilon
14-3-3-zeta
4E-BP1
4E-BP1_pS65
53BP1
ACC_pS79
ACC1
ADAR1
Akt(A)
Akt(B)
Akt_pS473(A)
Akt_pS473(B)
Akt_pT308
AMPKa
AMPKa_pT172
AMPK-a2_pS345
Annexin-I
Annexin-VII
AR
A-Raf
ARID1A
Atg3
Atg7
ATM
ATM_pS1981
ATR_pS428
ATRX
Aurora-B
Axl
B7-H4
b-Actin
Bad_pS112
Bak
BAP1
Bax
b-Catenin
b-Catenin_pT41_S45
Bcl2
Bcl2A1
Bcl-xL
Beclin
Bid
Bim
BiP-GRP78
B-Raf
B-Raf_pS445
BRD4
c-Abl
Caspase-3
Caspase-7-cleaved
Caveolin-1
CD171
CD26
CD29(A)
CD29(B)
CD31
CD44
CD49b
Cdc2_pY15
cdc25C
CDK1
Chk1
Chk1_pS296
Chk2
Chk2_pT68
c-IAP2
c-Jun_pS73
c-Kit
Claudin-7
c-Met_pY1234_Y1235
c-Myc
COG3
Collagen-VI
Connexin-43
Cox2
Cox-IV
C-Raf
C-Raf_pS338
Creb
Cyclin-B1(A)
Cyclin-B1(B)
Cyclin-D1
Cyclin-D3
Cyclin-E1
Cyclophilin-F
D-a-Tubulin
DJ1
DM-Histone-H3
DM-K9-Histone-H3
DUSP4
E2F1(A)
E2F1(B)
E-Cadherin(A)
E-Cadherin(B)
eEF2
eEF2K
EGFR(A)
EGFR(B)
EGFR_pY1173
eIF4E
eIF4E_pS209
eIF4G
Elk1_pS383
EMA
ENY2(A)
ENY2(B)
ER
ER-a_pS118
ERCC1
ERCC5
Ets-1
FAK
FAK_pY397
FASN
Fibronectin
FoxM1
FoxO3a
FoxO3a_pS318_S321
FRA-1
G6PD
Gab2
GAPDH
GATA3
GCLM
GCN5L2
Glutamate-D1-2
Glutaminase
Granzyme-B
GSK-3a-b
GSK-3a-b_pS21_S9
Gys
Gys_pS641
H2AX_pS140
HER2(A)
HER2(B)
HER2_pY1248
HER3
HER3_pY1289
Heregulin
HES1
Hexokinase-II
Hif-1-alpha
Histone-H3
HSP27
HSP27_pS82
HSP70
IGF1R_pY1135_Y1136
IGFBP2
IGFRb
INPP4b
IR-b
IRF-1
IRS1
Jagged1
Jak2
JNK_pT183_Y185
JNK2
LC3A-B
Lck
LDHA
LRP6_pS1490
MAPK_pT202_Y204(A)
MAPK_pT202_Y204(B)
Mcl-1
MCT4
MDM2_pS166(A)
MDM2_pS166(B)
MEK1
MEK1_pS217_S221
MERIT40_pS29
Merlin
MIF
MIG6
MMP2
Mnk1
MSH6
MSI2
mTOR
mTOR_pS2448
Myosin-IIa_pS1943(A)
Myosin-IIa_pS1943(B)
Myt1
NAPSIN-A
N-Cadherin
NDRG1_pT346
NDUFB4(A)
NDUFB4(B)
NF-kB-p65_pS536
Notch1
Notch3
N-Ras
Oct-4(A)
Oct-4(B)
p16INK4a
p21
p27_pT198
p27-Kip-1
p38_pT180_Y182
p38-MAPK(A)
p38-MAPK(B)
p38-MAPK_pT180_Y182
p44-42-MAPK(A)
p44-42-MAPK(B)
p53(A)
p53(B)
p70-S6K_pT389
p70-S6K1
p90RSK_pT573
PAI-1
PAICS
PAK1
PAK4
PAR
PARP1
PAX8
Paxillin
P-Cadherin
PCNA
Pdcd-1L1
Pdcd4
PDGFR-b
PDHK1
PDK1
PDK1_pS241
PD-L1
PEA-15
PEA-15_pS116
PI3K-p110-a
PI3K-p110-b
PI3K-p85
PKA-a
PKC-a_pS657
PKC-b-II_pS660
PKC-delta_pS664
PKM2
PLC-gamma2_pY759
PLK1
PMS2
Porin
PR
PRAS40
PRAS40_pT246
PREX1
PTEN(A)
PTEN(B)
Rab11
Rab25
Rad50
Rad51
Raptor
Rb_pS807_S811
RBM15
Rheb
Rictor
Rictor_pT1135
RIP
Rock-1
RPA32
RPA32_pS4_S8
RSK
S6
S6_pS235_S236(A)
S6_pS235_S236(B)
S6_pS240_S244
SCD
SDHA
SF2
Shc_pY317
SHP-2_pY542(A)
SHP-2_pY542(B)
SLC1A5(A)
SLC1A5(B)
Smad1
Smad3
Smad4
SOD1
SOD2
Sox2
Src
Src_pY416
Src_pY527
Stat3
Stat3_pY705
Stat5a
Stathmin-1
Syk
Tau
TAZ
TFAM
TFRC
TIGAR
Transglutaminase
TRIM25
TSC1
TTF1
Tuberin
Tuberin_pT1462
TUFM
TWIST
Tyro3
UBAC1(A)
UBAC1(B)
Ubq-Histone-H2B
UGT1A
ULK1_pS757
VASP
VEGFR-2
VHL-EPPK1
Vimentin
Wee1
WIPI1
WIPI2
XBP-1
XPA
XRCC1
YAP
YAP_pS127
YB1_pS102
ZAP-70
Ab Report Name (Original)
14-3-3-beta
14-3-3-epsilon
14-3-3-zeta
4E-BP1
4E-BP1_pS65
53BP1
ACC_pS79
ACC1
ADAR1
Akt(A)
Akt(B)
Akt_pS473(A)
Akt_pS473(B)
Akt_pT308
AMPKa
AMPKa_pT172
AMPK-a2_pS345
Annexin-I
Annexin-VII
AR
A-Raf
ARID1A
Atg3
Atg7
ATM
ATM_pS1981
ATR_pS428
ATRX
Aurora-B
Axl
B7-H4
b-Actin
Bad_pS112
Bak
BAP1
Bax
b-Catenin
b-Catenin_pT41_S45
Bcl2
Bcl2A1
Bcl-xL
Beclin
Bid
Bim
BiP-GRP78
B-Raf
B-Raf_pS445
BRD4
c-Abl
Caspase-3
Caspase-7-cleaved
Caveolin-1
CD171
CD26
CD29(A)
CD29(B)
CD31
CD44
CD49b
Cdc2_pY15
cdc25C
CDK1
Chk1
Chk1_pS296
Chk2
Chk2_pT68
c-IAP2
c-Jun_pS73
c-Kit
Claudin-7
c-Met_pY1234_Y1235
c-Myc
COG3
Collagen-VI
Connexin-43
Cox2
Cox-IV
C-Raf
C-Raf_pS338
Creb
Cyclin-B1(A)
Cyclin-B1(B)
Cyclin-D1
Cyclin-D3
Cyclin-E1
Cyclophilin-F
D-a-Tubulin
DJ1
DM-Histone-H3
DM-K9-Histone-H3
DUSP4
E2F1(A)
E2F1(B)
E-Cadherin(A)
E-Cadherin(B)
eEF2
eEF2K
EGFR(A)
EGFR(B)
EGFR_pY1173
eIF4E
eIF4E_pS209
eIF4G
Elk1_pS383
EMA
ENY2(A)
ENY2(B)
ER
ER-a_pS118
ERCC1
ERCC5
Ets-1
FAK
FAK_pY397
FASN
Fibronectin
FoxM1
FoxO3a
FoxO3a_pS318_S321
FRA-1
G6PD
Gab2
GAPDH
GATA3
GCLM
GCN5L2
Glutamate-D1-2
Glutaminase
Granzyme-B
GSK-3a-b
GSK-3a-b_pS21_S9
Gys
Gys_pS641
H2AX_pS140
HER2(A)
HER2(B)
HER2_pY1248
HER3
HER3_pY1289
Heregulin
HES1
Hexokinase-II
Hif-1-alpha
Histone-H3
HSP27
HSP27_pS82
HSP70
IGF1R_pY1135_Y1136
IGFBP2
IGFRb
INPP4b
IR-b
IRF-1
IRS1
Jagged1
Jak2
JNK_pT183_Y185
JNK2
LC3A-B
Lck
LDHA
LRP6_pS1490
MAPK_pT202_Y204(A)
MAPK_pT202_Y204(B)
Mcl-1
MCT4
MDM2_pS166(A)
MDM2_pS166(B)
MEK1
MEK1_pS217_S221
MERIT40_pS29
Merlin
MIF
MIG6
MMP2
Mnk1
MSH6
MSI2
mTOR
mTOR_pS2448
Myosin-IIa_pS1943(A)
Myosin-IIa_pS1943(B)
Myt1
NAPSIN-A
N-Cadherin
NDRG1_pT346
NDUFB4(A)
NDUFB4(B)
NF-kB-p65_pS536
Notch1
Notch3
N-Ras
Oct-4(A)
Oct-4(B)
p16INK4a
p21
p27_pT198
p27-Kip-1
p38_pT180_Y182
p38-MAPK(A)
p38-MAPK(B)
p38-MAPK_pT180_Y182
p44-42-MAPK(A)
p44-42-MAPK(B)
p53(A)
p53(B)
p70-S6K_pT389
p70-S6K1
p90RSK_pT573
PAI-1
PAICS
PAK1
PAK4
PAR
PARP1
PAX8
Paxillin
P-Cadherin
PCNA
Pdcd-1L1
Pdcd4
PDGFR-b
PDHK1
PDK1
PDK1_pS241
PD-L1
PEA-15
PEA-15_pS116
PI3K-p110-a
PI3K-p110-b
PI3K-p85
PKA-a
PKC-a_pS657
PKC-b-II_pS660
PKC-delta_pS664
PKM2
PLC-gamma2_pY759
PLK1
PMS2
Porin
PR
PRAS40
PRAS40_pT246
PREX1
PTEN(A)
PTEN(B)
Rab11
Rab25
Rad50
Rad51
Raptor
Rb_pS807_S811
RBM15
Rheb
Rictor
Rictor_pT1135
RIP
Rock-1
RPA32
RPA32_pS4_S8
RSK
S6
S6_pS235_S236(A)
S6_pS235_S236(B)
S6_pS240_S244
SCD
SDHA
SF2
Shc_pY317
SHP-2_pY542(A)
SHP-2_pY542(B)
SLC1A5(A)
SLC1A5(B)
Smad1
Smad3
Smad4
SOD1
SOD2
Sox2
Src
Src_pY416
Src_pY527
Stat3
Stat3_pY705
Stat5a
Stathmin-1
Syk
Tau
TAZ
TFAM
TFRC
TIGAR
Transglutaminase
TRIM25
TSC1
TTF1
Tuberin
Tuberin_pT1462
TUFM
TWIST
Tyro3
UBAC1(A)
UBAC1(B)
Ubq-Histone-H2B
UGT1A
ULK1_pS757
VASP
VEGFR-2
VHL-EPPK1
Vimentin
Wee1
WIPI1
WIPI2
XBP-1
XPA
XRCC1
YAP
YAP_pS127
YB1_pS102
ZAP-70
Ab Report Name (Original)
14-3-3-beta
14-3-3-epsilon
14-3-3-zeta
4E-BP1
4E-BP1_pS65
53BP1
ACC_pS79
ACC1
ADAR1
Akt(A)
Akt(B)
Akt_pS473(A)
Akt_pS473(B)
Akt_pT308
AMPKa
AMPKa_pT172
AMPK-a2_pS345
Annexin-I
Annexin-VII
AR
A-Raf
ARID1A
Atg3
Atg7
ATM
ATM_pS1981
ATR_pS428
ATRX
Aurora-B
Axl
B7-H4
b-Actin
Bad_pS112
Bak
BAP1
Bax
b-Catenin
b-Catenin_pT41_S45
Bcl2
Bcl2A1
Bcl-xL
Beclin
Bid
Bim
BiP-GRP78
B-Raf
B-Raf_pS445
BRD4
c-Abl
Caspase-3
Caspase-7-cleaved
Caveolin-1
CD171
CD26
CD29(A)
CD29(B)
CD31
CD44
CD49b
Cdc2_pY15
cdc25C
CDK1
Chk1
Chk1_pS296
Chk2
Chk2_pT68
c-IAP2
c-Jun_pS73
c-Kit
Claudin-7
c-Met_pY1234_Y1235
c-Myc
COG3
Collagen-VI
Connexin-43
Cox2
Cox-IV
C-Raf
C-Raf_pS338
Creb
Cyclin-B1(A)
Cyclin-B1(B)
Cyclin-D1
Cyclin-D3
Cyclin-E1
Cyclophilin-F
D-a-Tubulin
DJ1
DM-Histone-H3
DM-K9-Histone-H3
DUSP4
E2F1(A)
E2F1(B)
E-Cadherin(A)
E-Cadherin(B)
eEF2
eEF2K
EGFR(A)
EGFR(B)
EGFR_pY1173
eIF4E
eIF4E_pS209
eIF4G
Elk1_pS383
EMA
ENY2(A)
ENY2(B)
ER
ER-a_pS118
ERCC1
ERCC5
Ets-1
FAK
FAK_pY397
FASN
Fibronectin
FoxM1
FoxO3a
FoxO3a_pS318_S321
FRA-1
G6PD
Gab2
GAPDH
GATA3
GCLM
GCN5L2
Glutamate-D1-2
Glutaminase
Granzyme-B
GSK-3a-b
GSK-3a-b_pS21_S9
Gys
Gys_pS641
H2AX_pS140
HER2(A)
HER2(B)
HER2_pY1248
HER3
HER3_pY1289
Heregulin
HES1
Hexokinase-II
Hif-1-alpha
Histone-H3
HSP27
HSP27_pS82
HSP70
IGF1R_pY1135_Y1136
IGFBP2
IGFRb
INPP4b
IR-b
IRF-1
IRS1
Jagged1
Jak2
JNK_pT183_Y185
JNK2
LC3A-B
Lck
LDHA
LRP6_pS1490
MAPK_pT202_Y204(A)
MAPK_pT202_Y204(B)
Mcl-1
MCT4
MDM2_pS166(A)
MDM2_pS166(B)
MEK1
MEK1_pS217_S221
MERIT40_pS29
Merlin
MIF
MIG6
MMP2
Mnk1
MSH6
MSI2
mTOR
mTOR_pS2448
Myosin-IIa_pS1943(A)
Myosin-IIa_pS1943(B)
Myt1
NAPSIN-A
N-Cadherin
NDRG1_pT346
NDUFB4(A)
NDUFB4(B)
NF-kB-p65_pS536
Notch1
Notch3
N-Ras
Oct-4(A)
Oct-4(B)
p16INK4a
p21
p27_pT198
p27-Kip-1
p38_pT180_Y182
p38-MAPK(A)
p38-MAPK(B)
p38-MAPK_pT180_Y182
p44-42-MAPK(A)
p44-42-MAPK(B)
p53(A)
p53(B)
p70-S6K_pT389
p70-S6K1
p90RSK_pT573
PAI-1
PAICS
PAK1
PAK4
PAR
PARP1
PAX8
Paxillin
P-Cadherin
PCNA
Pdcd-1L1
Pdcd4
PDGFR-b
PDHK1
PDK1
PDK1_pS241
PD-L1
PEA-15
PEA-15_pS116
PI3K-p110-a
PI3K-p110-b
PI3K-p85
PKA-a
PKC-a_pS657
PKC-b-II_pS660
PKC-delta_pS664
PKM2
PLC-gamma2_pY759
PLK1
PMS2
Porin
PR
PRAS40
PRAS40_pT246
PREX1
PTEN(A)
PTEN(B)
Rab11
Rab25
Rad50
Rad51
Raptor
Rb_pS807_S811
RBM15
Rheb
Rictor
Rictor_pT1135
RIP
Rock-1
RPA32
RPA32_pS4_S8
RSK
S6
S6_pS235_S236(A)
S6_pS235_S236(B)
S6_pS240_S244
SCD
SDHA
SF2
Shc_pY317
SHP-2_pY542(A)
SHP-2_pY542(B)
SLC1A5(A)
SLC1A5(B)
Smad1
Smad3
Smad4
SOD1
SOD2
Sox2
Src
Src_pY416
Src_pY527
Stat3
Stat3_pY705
Stat5a
Stathmin-1
Syk
Tau
TAZ
TFAM
TFRC
TIGAR
Transglutaminase
TRIM25
TSC1
TTF1
Tuberin
Tuberin_pT1462
TUFM
TWIST
Tyro3
UBAC1(A)
UBAC1(B)
Ubq-Histone-H2B
UGT1A
ULK1_pS757
VASP
VEGFR-2
VHL-EPPK1
Vimentin
Wee1
WIPI1
WIPI2
XBP-1
XPA
XRCC1
YAP
YAP_pS127
YB1_pS102
ZAP-70
Ab Report Name (Original)
14-3-3-beta
14-3-3-epsilon
14-3-3-zeta
4E-BP1
4E-BP1_pS65
53BP1
ACC_pS79
ACC1
ADAR1
Akt(A)
Akt(B)
Akt_pS473(A)
Akt_pS473(B)
Akt_pT308
AMPKa
AMPKa_pT172
AMPK-a2_pS345
Annexin-I
Annexin-VII
AR
A-Raf
ARID1A
Atg3
Atg7
ATM
ATM_pS1981
ATR_pS428
ATRX
Aurora-B
Axl
B7-H4
b-Actin
Bad_pS112
Bak
BAP1
Bax
b-Catenin
b-Catenin_pT41_S45
Bcl2
Bcl2A1
Bcl-xL
Beclin
Bid
Bim
BiP-GRP78
B-Raf
B-Raf_pS445
BRD4
c-Abl
Caspase-3
Caspase-7-cleaved
Caveolin-1
CD171
CD26
CD29(A)
CD29(B)
CD31
CD44
CD49b
Cdc2_pY15
cdc25C
CDK1
Chk1
Chk1_pS296
Chk2
Chk2_pT68
c-IAP2
c-Jun_pS73
c-Kit
Claudin-7
c-Met_pY1234_Y1235
c-Myc
COG3
Collagen-VI
Connexin-43
Cox2
Cox-IV
C-Raf
C-Raf_pS338
Creb
Cyclin-B1(A)
Cyclin-B1(B)
Cyclin-D1
Cyclin-D3
Cyclin-E1
Cyclophilin-F
D-a-Tubulin
DJ1
DM-Histone-H3
DM-K9-Histone-H3
DUSP4
E2F1(A)
E2F1(B)
E-Cadherin(A)
E-Cadherin(B)
eEF2
eEF2K
EGFR(A)
EGFR(B)
EGFR_pY1173
eIF4E
eIF4E_pS209
eIF4G
Elk1_pS383
EMA
ENY2(A)
ENY2(B)
ER
ER-a_pS118
ERCC1
ERCC5
Ets-1
FAK
FAK_pY397
FASN
Fibronectin
FoxM1
FoxO3a
FoxO3a_pS318_S321
FRA-1
G6PD
Gab2
GAPDH
GATA3
GCLM
GCN5L2
Glutamate-D1-2
Glutaminase
Granzyme-B
GSK-3a-b
GSK-3a-b_pS21_S9
Gys
Gys_pS641
H2AX_pS140
HER2(A)
HER2(B)
HER2_pY1248
HER3
HER3_pY1289
Heregulin
HES1
Hexokinase-II
Hif-1-alpha
Histone-H3
HSP27
HSP27_pS82
HSP70
IGF1R_pY1135_Y1136
IGFBP2
IGFRb
INPP4b
IR-b
IRF-1
IRS1
Jagged1
Jak2
JNK_pT183_Y185
JNK2
LC3A-B
Lck
LDHA
LRP6_pS1490
MAPK_pT202_Y204(A)
MAPK_pT202_Y204(B)
Mcl-1
MCT4
MDM2_pS166(A)
MDM2_pS166(B)
MEK1
MEK1_pS217_S221
MERIT40_pS29
Merlin
MIF
MIG6
MMP2
Mnk1
MSH6
MSI2
mTOR
mTOR_pS2448
Myosin-IIa_pS1943(A)
Myosin-IIa_pS1943(B)
Myt1
NAPSIN-A
N-Cadherin
NDRG1_pT346
NDUFB4(A)
NDUFB4(B)
NF-kB-p65_pS536
Notch1
Notch3
N-Ras
Oct-4(A)
Oct-4(B)
p16INK4a
p21
p27_pT198
p27-Kip-1
p38_pT180_Y182
p38-MAPK(A)
p38-MAPK(B)
p38-MAPK_pT180_Y182
p44-42-MAPK(A)
p44-42-MAPK(B)
p53(A)
p53(B)
p70-S6K_pT389
p70-S6K1
p90RSK_pT573
PAI-1
PAICS
PAK1
PAK4
PAR
PARP1
PAX8
Paxillin
P-Cadherin
PCNA
Pdcd-1L1
Pdcd4
PDGFR-b
PDHK1
PDK1
PDK1_pS241
PD-L1
PEA-15
PEA-15_pS116
PI3K-p110-a
PI3K-p110-b
PI3K-p85
PKA-a
PKC-a_pS657
PKC-b-II_pS660
PKC-delta_pS664
PKM2
PLC-gamma2_pY759
PLK1
PMS2
Porin
PR
PRAS40
PRAS40_pT246
PREX1
PTEN(A)
PTEN(B)
Rab11
Rab25
Rad50
Rad51
Raptor
Rb_pS807_S811
RBM15
Rheb
Rictor
Rictor_pT1135
RIP
Rock-1
RPA32
RPA32_pS4_S8
RSK
S6
S6_pS235_S236(A)
S6_pS235_S236(B)
S6_pS240_S244
SCD
SDHA
SF2
Shc_pY317
SHP-2_pY542(A)
SHP-2_pY542(B)
SLC1A5(A)
SLC1A5(B)
Smad1
Smad3
Smad4
SOD1
SOD2
Sox2
Src
Src_pY416
Src_pY527
Stat3
Stat3_pY705
Stat5a
Stathmin-1
Syk
Tau
TAZ
TFAM
TFRC
TIGAR
Transglutaminase
TRIM25
TSC1
TTF1
Tuberin
Tuberin_pT1462
TUFM
TWIST
Tyro3
UBAC1(A)
UBAC1(B)
Ubq-Histone-H2B
UGT1A
ULK1_pS757
VASP
VEGFR-2
VHL-EPPK1
Vimentin
Wee1
WIPI1
WIPI2
XBP-1
XPA
XRCC1
YAP
YAP_pS127
YB1_pS102
ZAP-70
Ab Report Name (Original)
14-3-3-beta
14-3-3-epsilon
14-3-3-zeta
4E-BP1
4E-BP1_pS65
53BP1
ACC_pS79
ACC1
ADAR1
Akt(A)
Akt(B)
Akt_pS473(A)
Akt_pS473(B)
Akt_pT308
AMPKa
AMPKa_pT172
AMPK-a2_pS345
Annexin-I
Annexin-VII
AR
A-Raf
ARID1A
Atg3
Atg7
ATM
ATM_pS1981
ATR_pS428
ATRX
Aurora-B
Axl
B7-H4
b-Actin
Bad_pS112
Bak
BAP1
Bax
b-Catenin
b-Catenin_pT41_S45
Bcl2
Bcl2A1
Bcl-xL
Beclin
Bid
Bim
BiP-GRP78
B-Raf
B-Raf_pS445
BRD4
c-Abl
Caspase-3
Caspase-7-cleaved
Caveolin-1
CD171
CD26
CD29(A)
CD29(B)
CD31
CD44
CD49b
Cdc2_pY15
cdc25C
CDK1
Chk1
Chk1_pS296
Chk2
Chk2_pT68
c-IAP2
c-Jun_pS73
c-Kit
Claudin-7
c-Met_pY1234_Y1235
c-Myc
[truncated: 18,545 more rows]
